# Supplementary material for: New Coleoptera records from New Brunswick, Canada: Trogossitidae, Cleridae, and Melyridae, with an addition to the fauna of Nova Scotia
Source: Zookeys. 2012 Apr 4;(179):141–56. doi: 10.3897/zookeys.179.2585 (PMC3337058; doi:10.3897/zookeys.179.2585)
Supplement: XML Treatment for Grynocharis quadrilineata [file zookeys.179.2585-treatment1.xml]

<!DOCTYPE tp:taxon-treatment
  PUBLIC "-//TaxonX//DTD Taxonomic Treatment Publishing DTD v0 20100105//EN" "tax-treatment-NSO.dtd">
<tp:taxon-treatment xmlns:tp="http://www.plazi.org/taxpub"><tp:treatment-meta><mixed-citation publication-type="journal"><person-group><name><surname>Webster</surname><given-names>Reginald P.</given-names></name><name><surname>Sweeney</surname><given-names>Jon D.</given-names></name><name><surname>DeMerchant</surname><given-names>Ian</given-names></name></person-group><article-title>New Coleoptera records from New Brunswick, Canada: Trogossitidae, Cleridae, and Melyridae, with an addition to the fauna of Nova Scotia</article-title><source>Zookeys</source><day>4</day><month>4</month><year>2012</year><volume>2012</volume><issue>179</issue><fpage>141</fpage><lpage>156</lpage><pub-id pub-id-type="doi">10.3897/zookeys.179.2585</pub-id></mixed-citation></tp:treatment-meta><tp:nomenclature><tp:taxon-name>
                            <tp:taxon-name-part taxon-name-part-type="genus">Grynocharis</tp:taxon-name-part>
                            <tp:taxon-name-part taxon-name-part-type="species">quadrilineata</tp:taxon-name-part>
                        <object-id xmlns:xlink="http://www.w3.org/1999/xlink" xlink:type="simple">http://species-id.net/wiki/Grynocharis_quadrilineata</object-id>
								</tp:taxon-name><tp:taxon-authority>(Melsheimer, 1844)</tp:taxon-authority><xref ref-type="fig" rid="F1">Map 1</xref></tp:nomenclature><tp:treatment-sec sec-type="Material examined"><title>Material examined.</title><p><bold>New Brunswick, Carleton Co.</bold>, Meduxnekeag Valley Nature Preserve, <named-content xmlns:xlink="http://www.w3.org/1999/xlink" content-type="dwc:verbatimCoordinates" xlink:type="simple">46.1907°N, 67.6740°W</named-content>, 20.VI.2006, R. P. Webster, mature mixed forest, in <italic><tp:taxon-name>Pleurotus</tp:taxon-name></italic> sp. on dead standing <italic><tp:taxon-name>Populus</tp:taxon-name></italic> sp. (1, NBM); same locality and forest type but 7.VI.2007, R. P. Webster, under bark of standing dead beech (4, RWC); Jackson Falls, Bell Forest, <named-content xmlns:xlink="http://www.w3.org/1999/xlink" content-type="dwc:verbatimCoordinates" xlink:type="simple">46.2200°N, 67.7231°W</named-content>, 5-12.VII.2008, R. P. Webster, mature hardwood forest, Lindgren funnel traps (2, AFC, RWC); same locality and habitat data but 23-28.IV.2009, 28.IV-9.V.2009, 14-20.V.2009, 20-26.V.2009, 16-21.VI.2009, R. Webster &amp; M.-A. Giguère, Lindgren funnel traps (7, AFC, RWC). <bold>Queens Co.</bold>, near Queenstown, <named-content xmlns:xlink="http://www.w3.org/1999/xlink" content-type="dwc:verbatimCoordinates" xlink:type="simple">45.6904°N, 66.1455°W</named-content>, 13.V.2008, R. P. Webster, old growth hardwood forest, under<!--PageBreak--> bark of standing dead sugar maple (1, RWC); Cranberry Lake P.N.A. (Protected Natural Area), <named-content xmlns:xlink="http://www.w3.org/1999/xlink" content-type="dwc:verbatimCoordinates" xlink:type="simple">46.1125°N, 65.6075°W</named-content>, 24.IV-5.V.2009, 5-12.V.2009, 12-21.V.2009, R. Webster &amp; M.-A. Giguère, old red oak forest, Lindgren funnel traps (4, AFC, RWC); same locality and habitat data but, 21.V.2009, R. Webster &amp; M.-A. Giguère, under bark of red oak (1, AFC); same locality data and forest type, 13-25.V.2011, 25.V-7.VI.2011, M. Roy &amp; V. Webster, Lindgren funnel traps (5, AFC, NBM). <bold>Restigouche Co.</bold>, Jacquet River Gorge P.N.A., <named-content xmlns:xlink="http://www.w3.org/1999/xlink" content-type="dwc:verbatimCoordinates" xlink:type="simple">47.804°N, 65.993°W</named-content>, 13-23.VI.2009, G. J. McBriarty (2, NBM); Dionne Brook P.N.A., <named-content xmlns:xlink="http://www.w3.org/1999/xlink" content-type="dwc:verbatimCoordinates" xlink:type="simple">47.9030°N, 68.3503°W</named-content>, 30.V-15.VI.2011, M. Roy &amp; V. Webster, old-growth northern hardwood forest, Lindgren funnel traps (4, AFC, NBM). <bold>Sunbury Co.</bold>, Acadia Research Forest, <named-content xmlns:xlink="http://www.w3.org/1999/xlink" content-type="dwc:verbatimCoordinates" xlink:type="simple">45.9866°N, 66.3841°W</named-content>, 19-25.V.2009, 2-9.VI.2009, 9-16.VI.2009, 24-30.VI.2009, R. Webster &amp; M.-A. Giguère, mature (110-year-old) red spruce forest with scattered red maple and balsam fir, Lindgren funnel traps (4, AFC). <bold>York Co.</bold>, 15 km W of Tracy off Rt. 645, <named-content xmlns:xlink="http://www.w3.org/1999/xlink" content-type="dwc:verbatimCoordinates" xlink:type="simple">45.6848°N, 66.8821°W</named-content>, 19-25.V.2009, 21-28.VI.2009, R. Webster &amp; M.-A. Giguère, old red pine forest, Lindgren funnel traps (2, AFC); same locality and habitat data, 10-26.V.2010, 4-16.VI.2010, R. Webster &amp; C. MacKay, Lindgren funnel traps (1, AFC, RWC); same locality and habitat data, 8-20.VI.2011, M. Roy &amp; V. Webster, Lindgren funnel trap (1, NBM).</p><fig id="F1" position="float" orientation="portrait"><label>Map 1.</label><caption><p>Collection localities in New Brunswick, Canada of <italic><tp:taxon-name>Grynocharis quadrilineata</tp:taxon-name></italic></p></caption><graphic xmlns:xlink="http://www.w3.org/1999/xlink" xlink:href="ZooKeys-179-141-g001.jpg" position="float" orientation="portrait" xlink:type="simple"/></fig></tp:treatment-sec><tp:treatment-sec sec-type="Collection and habitat data"><title>Collection and habitat data.</title><p>In New Brunswick, <italic><tp:taxon-name>Grynocharis quadrilineata</tp:taxon-name></italic>was found in mature and old hardwood forests with sugar maple (<italic><tp:taxon-name>Acer saccharum</tp:taxon-name></italic> Marsh.) and American beech (<italic><tp:taxon-name>Fagus grandifolia</tp:taxon-name></italic> Ehrh.), an old-growth northern hardwood forest with sugar maple and yellow birch (<italic><tp:taxon-name>Betula alleghaniensis</tp:taxon-name></italic> Britt.), an old red oak (<italic><tp:taxon-name>Quercus rubra</tp:taxon-name></italic> L.) forest, a mature (110-year-old) red spruce (<italic><tp:taxon-name>Picea rubens</tp:taxon-name></italic> Sarg.) forest, and an old (180-year-old) red pine (<italic><tp:taxon-name>Pinus resinosa</tp:taxon-name></italic> Ait.) forest. Adults were captured in Lindgren funnel traps in most of these forest types. Specimens with microhabitat data were collected from <italic><tp:taxon-name>Pleurotus</tp:taxon-name></italic> mushrooms on a dead, standing poplar (<italic><tp:taxon-name>Populus</tp:taxon-name></italic> sp.), from under bark of a dead, standing American beech, from under bark of a standing, dead sugar maple, and from under bark of a red oak. This species has been reported from under bark of a dead poplar (<xref ref-type="bibr" rid="B1">Barron 1971</xref>). Adults were collected during April, May, June, and July in New Brunswick.</p></tp:treatment-sec><tp:treatment-sec sec-type="Distribution"><title>Distribution in Canada and Alaska.</title><p>MB, ON, QC, <bold>NB,</bold> NS (<xref ref-type="bibr" rid="B4">Bousquet 1991</xref>; <xref ref-type="bibr" rid="B12">Majka 2011</xref>). This species was first reported from Nova Scotia and the Maritime provinces by <xref ref-type="bibr" rid="B12">Majka (2011)</xref> based on one specimen and was considered regionally rare. This species appears to be widespread in New Brunswick and was commonly detected using Lindgren funnel traps.</p></tp:treatment-sec><ref-list><ref id="B1"><mixed-citation xmlns:xlink="http://www.w3.org/1999/xlink" xlink:type="simple"><person-group><name name-style="western"><surname>Barron</surname><given-names>JR</given-names></name></person-group> (<year>1971</year>)<article-title> A revision of the Trogossitidae of America north of Mexico.</article-title><source>Memoirs of the Entomological Society of Canada </source><volume>75</volume>: <fpage>1</fpage>-<lpage>143</lpage>. doi: <ext-link ext-link-type="uri" xlink:href="http://dx.doi.org/10.4039/entm10375fv" xlink:type="simple">10.4039/entm10375fv</ext-link></mixed-citation></ref><ref id="B4"><mixed-citation xmlns:xlink="http://www.w3.org/1999/xlink" xlink:type="simple"><person-group><name name-style="western"><surname>Bousquet</surname><given-names>Y</given-names></name></person-group> (<year>1991</year>)<article-title> Family Trogossitidae: bark-gnawing beetles.</article-title> In: <person-group><name name-style="western"><surname>Bousquet</surname><given-names>Y</given-names></name></person-group> (<role>Ed</role>). <issue-title>Checklist of beetles of Canada and Alaska.</issue-title><source>Publication 1861/E, Agriculture Canada, Research Branch, Ottawa, Ontario</source>: <fpage>206</fpage>-<lpage>208</lpage>.</mixed-citation></ref><ref id="B12"><mixed-citation xmlns:xlink="http://www.w3.org/1999/xlink" xlink:type="simple"><person-group><name name-style="western"><surname>Majka</surname><given-names>CG</given-names></name></person-group> (<year>2011</year>)<article-title> The Trogossitidae (Coleoptera) of Atlantic Canada.</article-title><source>Journal of the Acadian Entomological Society </source><volume>7</volume>: <fpage>25</fpage>-<lpage>31</lpage>.</mixed-citation></ref></ref-list></tp:taxon-treatment>
