# Supplementary material for: New Coleoptera records from New Brunswick, Canada: Trogossitidae, Cleridae, and Melyridae, with an addition to the fauna of Nova Scotia
Source: Zookeys. 2012 Apr 4;(179):141–56. doi: 10.3897/zookeys.179.2585 (PMC3337058; doi:10.3897/zookeys.179.2585)
Supplement: XML Treatment for Ostoma fraterna [file zookeys.179.2585-treatment2.xml]

<!DOCTYPE tp:taxon-treatment
  PUBLIC "-//TaxonX//DTD Taxonomic Treatment Publishing DTD v0 20100105//EN" "tax-treatment-NSO.dtd">
<tp:taxon-treatment xmlns:tp="http://www.plazi.org/taxpub"><tp:treatment-meta><mixed-citation publication-type="journal"><person-group><name><surname>Webster</surname><given-names>Reginald P.</given-names></name><name><surname>Sweeney</surname><given-names>Jon D.</given-names></name><name><surname>DeMerchant</surname><given-names>Ian</given-names></name></person-group><article-title>New Coleoptera records from New Brunswick, Canada: Trogossitidae, Cleridae, and Melyridae, with an addition to the fauna of Nova Scotia</article-title><source>Zookeys</source><day>4</day><month>4</month><year>2012</year><volume>2012</volume><issue>179</issue><fpage>141</fpage><lpage>156</lpage><pub-id pub-id-type="doi">10.3897/zookeys.179.2585</pub-id></mixed-citation></tp:treatment-meta><tp:nomenclature><tp:taxon-name>
                            <tp:taxon-name-part taxon-name-part-type="genus">Ostoma</tp:taxon-name-part>
                            <tp:taxon-name-part taxon-name-part-type="species">fraterna</tp:taxon-name-part>
                        <object-id xmlns:xlink="http://www.w3.org/1999/xlink" xlink:type="simple">http://species-id.net/wiki/Ostoma_fraterna</object-id>
								</tp:taxon-name><tp:taxon-authority>(Randall, 1838)</tp:taxon-authority><xref ref-type="fig" rid="F2">Map 2</xref></tp:nomenclature><tp:treatment-sec sec-type="Material examined"><title>Material examined.</title><p><bold>Additional New Brunswick records. Charlotte Co.</bold>, St. Stephen, 17.V.1933, J. B. O’Donnel (8, AFC). <bold>Restigouche Co.</bold>, Dionne Brook P.N.A., <!--PageBreak--><named-content xmlns:xlink="http://www.w3.org/1999/xlink" content-type="dwc:verbatimCoordinates" xlink:type="simple">47.9030°N, 68.3503°W</named-content>, 30.V–15.VI.2011, M. Roy &amp; V. Webster, old-growth northern hardwood forest, Lindgren funnel trap (1, RWC).</p><fig id="F2" position="float" orientation="portrait"><label>Map 2.</label><caption><p>Collection localities in New Brunswick, Canada of <italic><tp:taxon-name>Ostoma fraterna</tp:taxon-name></italic>.</p></caption><graphic xmlns:xlink="http://www.w3.org/1999/xlink" xlink:href="ZooKeys-179-141-g002.jpg" position="float" orientation="portrait" xlink:type="simple"/></fig></tp:treatment-sec><tp:treatment-sec sec-type="Collection and habitat data"><title>Collection and habitat data.</title><p>The specimen with habitat data from New Brunswick was collected from a Lindgren funnel trap deployed in an old-growth northern hardwood forest with sugar maple and yellow birch. Specimens were collected during May and June. <italic><tp:taxon-name>Ostoma fraterna</tp:taxon-name></italic> has been found under bark of spruce (<italic><tp:taxon-name>Picea</tp:taxon-name></italic> sp.) and in various <tp:taxon-name>Polyporaceae</tp:taxon-name> species (<italic><tp:taxon-name>Piptoporus betulinus</tp:taxon-name></italic> (Fr.) Kar., <italic><tp:taxon-name>Spongiporus leucospongia</tp:taxon-name></italic> (Cke. and Hark.) Murr., and <italic><tp:taxon-name>Tyromyces fragilis</tp:taxon-name></italic> (Fr.) Donk) (<xref ref-type="bibr" rid="B1">Barron 1971</xref>, 1996).</p></tp:treatment-sec><tp:treatment-sec sec-type="Distribution"><title>Distribution in Canada and Alaska.</title><p>AK, YK, NT, BC, AB, SK, ON, QC, NB, NS, NF (<xref ref-type="bibr" rid="B4">Bousquet 1991</xref>; <xref ref-type="bibr" rid="B12">Majka 2011</xref>). This uncommon species was first reported for New Brunswick by <xref ref-type="bibr" rid="B12">Majka (2011)</xref> based on six specimens collected by W. McIntosh in Saint John during 1902. The record from Dionne Brook Protected Natural Area is the first recent record of this species from the province.</p></tp:treatment-sec><ref-list><ref id="B1"><mixed-citation xmlns:xlink="http://www.w3.org/1999/xlink" xlink:type="simple"><person-group><name name-style="western"><surname>Barron</surname><given-names>JR</given-names></name></person-group> (<year>1971</year>)<article-title> A revision of the Trogossitidae of America north of Mexico.</article-title><source>Memoirs of the Entomological Society of Canada </source><volume>75</volume>: <fpage>1</fpage>-<lpage>143</lpage>. doi: <ext-link ext-link-type="uri" xlink:href="http://dx.doi.org/10.4039/entm10375fv" xlink:type="simple">10.4039/entm10375fv</ext-link></mixed-citation></ref><ref id="B4"><mixed-citation xmlns:xlink="http://www.w3.org/1999/xlink" xlink:type="simple"><person-group><name name-style="western"><surname>Bousquet</surname><given-names>Y</given-names></name></person-group> (<year>1991</year>)<article-title> Family Trogossitidae: bark-gnawing beetles.</article-title> In: <person-group><name name-style="western"><surname>Bousquet</surname><given-names>Y</given-names></name></person-group> (<role>Ed</role>). <issue-title>Checklist of beetles of Canada and Alaska.</issue-title><source>Publication 1861/E, Agriculture Canada, Research Branch, Ottawa, Ontario</source>: <fpage>206</fpage>-<lpage>208</lpage>.</mixed-citation></ref><ref id="B12"><mixed-citation xmlns:xlink="http://www.w3.org/1999/xlink" xlink:type="simple"><person-group><name name-style="western"><surname>Majka</surname><given-names>CG</given-names></name></person-group> (<year>2011</year>)<article-title> The Trogossitidae (Coleoptera) of Atlantic Canada.</article-title><source>Journal of the Acadian Entomological Society </source><volume>7</volume>: <fpage>25</fpage>-<lpage>31</lpage>.</mixed-citation></ref></ref-list></tp:taxon-treatment>
