# Supplementary material for: New Coleoptera records from New Brunswick, Canada: Trogossitidae, Cleridae, and Melyridae, with an addition to the fauna of Nova Scotia
Source: Zookeys. 2012 Apr 4;(179):141–56. doi: 10.3897/zookeys.179.2585 (PMC3337058; doi:10.3897/zookeys.179.2585)
Supplement: XML Treatment for Thymalus marginicollis [file zookeys.179.2585-treatment3.xml]

<!DOCTYPE tp:taxon-treatment
  PUBLIC "-//TaxonX//DTD Taxonomic Treatment Publishing DTD v0 20100105//EN" "tax-treatment-NSO.dtd">
<tp:taxon-treatment xmlns:tp="http://www.plazi.org/taxpub"><tp:treatment-meta><mixed-citation publication-type="journal"><person-group><name><surname>Webster</surname><given-names>Reginald P.</given-names></name><name><surname>Sweeney</surname><given-names>Jon D.</given-names></name><name><surname>DeMerchant</surname><given-names>Ian</given-names></name></person-group><article-title>New Coleoptera records from New Brunswick, Canada: Trogossitidae, Cleridae, and Melyridae, with an addition to the fauna of Nova Scotia</article-title><source>Zookeys</source><day>4</day><month>4</month><year>2012</year><volume>2012</volume><issue>179</issue><fpage>141</fpage><lpage>156</lpage><pub-id pub-id-type="doi">10.3897/zookeys.179.2585</pub-id></mixed-citation></tp:treatment-meta><tp:nomenclature><tp:taxon-name>
                            <tp:taxon-name-part taxon-name-part-type="genus">Thymalus</tp:taxon-name-part>
                            <tp:taxon-name-part taxon-name-part-type="species">marginicollis</tp:taxon-name-part>
                        <object-id xmlns:xlink="http://www.w3.org/1999/xlink" xlink:type="simple">http://species-id.net/wiki/Thymalus_marginicollis</object-id>
								</tp:taxon-name><tp:taxon-authority>Chevrolat, 1842</tp:taxon-authority><xref ref-type="fig" rid="F3">Map 3</xref></tp:nomenclature><tp:treatment-sec sec-type="Material examined"><title>Material examined.</title><p><bold>Additional New Brunswick records. Carleton Co.</bold>, Meduxnekeag Valley Nature Preserve, <named-content xmlns:xlink="http://www.w3.org/1999/xlink" content-type="dwc:verbatimCoordinates" xlink:type="simple">46.1907°N, 67.6740°W</named-content>, 13.VIII.2006, R. P. Webster, mature mixed forest, in polypore fungi (2, RWC); Hartland, Becaguimec Island (in Saint John River), <named-content xmlns:xlink="http://www.w3.org/1999/xlink" content-type="dwc:verbatimCoordinates" xlink:type="simple">46.3106°N, 67.5372°W</named-content>, 13.IX.2006, R. P. Webster, old mixed forest, in large dried polypore fungus (on dead standing basswood) (1, RWC); Jackson Falls, Bell Forest, <named-content xmlns:xlink="http://www.w3.org/1999/xlink" content-type="dwc:verbatimCoordinates" xlink:type="simple">46.2200°N, 67.7231°W</named-content>, 12-19.VI.2008, R. P. Webster, mature hardwood forest, Lindgren funnel trap (1, AFC); same locality and habitat data but 20-26.V.2009, 21-18.VI.2009, 31.VII-7.VIII.2009, R. Webster &amp; M.-A. Giguère, Lindgren funnel traps (4, AFC). <bold>Queens Co.</bold>, Cranberry Lake P.N.A, <named-content xmlns:xlink="http://www.w3.org/1999/xlink" content-type="dwc:verbatimCoordinates" xlink:type="simple">46.1125°N, 65.6075°W</named-content>, 18-25.VI.2009, 21-27.V.2009, 5-11.VI.2009, 11-18.VI.2009, R. Webster &amp; M.-A. Giguère, mature red oak forest, Lindgren funnel traps (5, AFC); same locality data and forest type, 25.V-7.VI.2011, M. Roy &amp; V. Webster, Lindgren funnel trap (1, NBM). <bold>Restigouche, Co.</bold>, Dionne Brook P.N.A., <named-content xmlns:xlink="http://www.w3.org/1999/xlink" content-type="dwc:verbatimCoordinates" xlink:type="simple">47.9030°N, 68.3503°W</named-content>, 30.V-15.VI.2011, M. Roy &amp; V. Webster, old-growth northern hardwood forest, Lindgren funnel traps (3, AFC, NBM); same locality and collectors but <named-content xmlns:xlink="http://www.w3.org/1999/xlink" content-type="dwc:verbatimCoordinates" xlink:type="simple">47.9064°N, 68.3441°W</named-content>, 15-27.VI.2011, old-growth white spruce and balsam fir forest, Lindgren funnel trap (1, NBM). <bold>Sunbury Co.</bold>, Acadia Research Forest, <named-content xmlns:xlink="http://www.w3.org/1999/xlink" content-type="dwc:verbatimCoordinates" xlink:type="simple">45.9866°N, 66.3841°W</named-content>, 2-9.VI.2009, R. Webster &amp; M.-A. Giguère, mature (110-year-old) red spruce forest with scattered red maple and balsam fir, Lindgren funnel traps (2, AFC). <bold>York Co.</bold>, near Browns Mountain Fen, <named-content xmlns:xlink="http://www.w3.org/1999/xlink" content-type="dwc:verbatimCoordinates" xlink:type="simple">45.8876°N, 67.6560°W</named-content>, 3.VIII.2006, R. P. Webster, mature hardwood forest, in slightly dried <italic><tp:taxon-name>Pleurotis</tp:taxon-name></italic> sp. on sugar maple (4, NBM, RWC); Charters Settlement,<!--PageBreak--> <named-content xmlns:xlink="http://www.w3.org/1999/xlink" content-type="dwc:verbatimCoordinates" xlink:type="simple">45.8286°N, 66.7365°W</named-content>, 25.VII.2006, R. P. Webster, mixed forest, in polypore fungi on dead (standing) beech (1, RWC); 15 km W of Tracy off Rt. 645, <named-content xmlns:xlink="http://www.w3.org/1999/xlink" content-type="dwc:verbatimCoordinates" xlink:type="simple">45.6848°N, 66.8821°W</named-content>, 1-8.VI.2009, R. Webster &amp; M.-A. Giguère, old red pine forest, Lindgren funnel traps (3, AFC).</p><fig id="F3" position="float" orientation="portrait"><label>Map 3.</label><caption><p>Collection localities in New Brunswick, Canada of <italic><tp:taxon-name>Thymalus marginicollis</tp:taxon-name></italic>.</p></caption><graphic xmlns:xlink="http://www.w3.org/1999/xlink" xlink:href="ZooKeys-179-141-g003.jpg" position="float" orientation="portrait" xlink:type="simple"/></fig></tp:treatment-sec><tp:treatment-sec sec-type="Collection and habitat data"><title>Collection and habitat data.</title><p><italic><tp:taxon-name>Thymalus marginicollis</tp:taxon-name></italic>was collected in Lindgren funnel traps in hardwood forests with sugar maple and American beech, an old-growth northern hardwood forest with sugar maple and yellow birch, an old red oak forest, mixed forests, a mature red spruce forest, and an old red pine forest. Adults were also collected from a large, dried polypore fungus on a dead, standing basswood (<italic><tp:taxon-name>Tilia americana</tp:taxon-name></italic> L.), in a slightly dried <italic><tp:taxon-name>Pleurotus</tp:taxon-name></italic> mushroom on a dead, standing sugar maple, and from a polypore fungi on a dead, standing American beech tree. <xref ref-type="bibr" rid="B1">Barron (1971)</xref> reported this species from various polypore species and <xref ref-type="bibr" rid="B12">Majka (2011)</xref> reported that it was commonly captured in flight-intercept traps and on the polypore, <italic><tp:taxon-name>Piptoporus betulinus</tp:taxon-name></italic> (Fr.) Kar., growing on white birch (<italic><tp:taxon-name>Betula papyrifera</tp:taxon-name></italic> Marsh.) in Nova Scotia. Adults were captured during May, June, July, August, and September.</p></tp:treatment-sec><tp:treatment-sec sec-type="Distribution"><title>Distribution in Canada and Alaska.</title><p>BC, AB, SK, MB, ON, QC, NB, NS, PE, NF (<xref ref-type="bibr" rid="B4">Bousquet 1991</xref>; <xref ref-type="bibr" rid="B12">Majka 2011</xref>). <italic><tp:taxon-name>Thymalus marginicollis</tp:taxon-name></italic> was first reported from New Brunswick by <xref ref-type="bibr" rid="B12">Majka (2011)</xref> on the basis of one specimen collected by D.F. McAlpine on Todd’s Island (Charlotte Co.) during 2000. This species is common and widespread in New Brunswick and was most commonly detected using Lindgren funnel traps.</p></tp:treatment-sec><ref-list><ref id="B1"><mixed-citation xmlns:xlink="http://www.w3.org/1999/xlink" xlink:type="simple"><person-group><name name-style="western"><surname>Barron</surname><given-names>JR</given-names></name></person-group> (<year>1971</year>)<article-title> A revision of the Trogossitidae of America north of Mexico.</article-title><source>Memoirs of the Entomological Society of Canada </source><volume>75</volume>: <fpage>1</fpage>-<lpage>143</lpage>. doi: <ext-link ext-link-type="uri" xlink:href="http://dx.doi.org/10.4039/entm10375fv" xlink:type="simple">10.4039/entm10375fv</ext-link></mixed-citation></ref><ref id="B12"><mixed-citation xmlns:xlink="http://www.w3.org/1999/xlink" xlink:type="simple"><person-group><name name-style="western"><surname>Majka</surname><given-names>CG</given-names></name></person-group> (<year>2011</year>)<article-title> The Trogossitidae (Coleoptera) of Atlantic Canada.</article-title><source>Journal of the Acadian Entomological Society </source><volume>7</volume>: <fpage>25</fpage>-<lpage>31</lpage>.</mixed-citation></ref><ref id="B4"><mixed-citation xmlns:xlink="http://www.w3.org/1999/xlink" xlink:type="simple"><person-group><name name-style="western"><surname>Bousquet</surname><given-names>Y</given-names></name></person-group> (<year>1991</year>)<article-title> Family Trogossitidae: bark-gnawing beetles.</article-title> In: <person-group><name name-style="western"><surname>Bousquet</surname><given-names>Y</given-names></name></person-group> (<role>Ed</role>). <issue-title>Checklist of beetles of Canada and Alaska.</issue-title><source>Publication 1861/E, Agriculture Canada, Research Branch, Ottawa, Ontario</source>: <fpage>206</fpage>-<lpage>208</lpage>.</mixed-citation></ref></ref-list></tp:taxon-treatment>
