# Supplementary material for: New Coleoptera records from New Brunswick, Canada: Trogossitidae, Cleridae, and Melyridae, with an addition to the fauna of Nova Scotia
Source: Zookeys. 2012 Apr 4;(179):141–56. doi: 10.3897/zookeys.179.2585 (PMC3337058; doi:10.3897/zookeys.179.2585)
Supplement: XML Treatment for Tenebroides corticalis [file zookeys.179.2585-treatment5.xml]

<!DOCTYPE tp:taxon-treatment
  PUBLIC "-//TaxonX//DTD Taxonomic Treatment Publishing DTD v0 20100105//EN" "tax-treatment-NSO.dtd">
<tp:taxon-treatment xmlns:tp="http://www.plazi.org/taxpub"><tp:treatment-meta><mixed-citation publication-type="journal"><person-group><name><surname>Webster</surname><given-names>Reginald P.</given-names></name><name><surname>Sweeney</surname><given-names>Jon D.</given-names></name><name><surname>DeMerchant</surname><given-names>Ian</given-names></name></person-group><article-title>New Coleoptera records from New Brunswick, Canada: Trogossitidae, Cleridae, and Melyridae, with an addition to the fauna of Nova Scotia</article-title><source>Zookeys</source><day>4</day><month>4</month><year>2012</year><volume>2012</volume><issue>179</issue><fpage>141</fpage><lpage>156</lpage><pub-id pub-id-type="doi">10.3897/zookeys.179.2585</pub-id></mixed-citation></tp:treatment-meta><tp:nomenclature><tp:taxon-name>
                            <tp:taxon-name-part taxon-name-part-type="genus">Tenebroides</tp:taxon-name-part>
                            <tp:taxon-name-part taxon-name-part-type="species">corticalis</tp:taxon-name-part>
                        <object-id xmlns:xlink="http://www.w3.org/1999/xlink" xlink:type="simple">http://species-id.net/wiki/Tenebroides_corticalis</object-id>
								</tp:taxon-name><tp:taxon-authority>(Melsheimer, 1844)</tp:taxon-authority><xref ref-type="fig" rid="F5">Map 5</xref></tp:nomenclature><tp:treatment-sec sec-type="Material examined"><title>Material examined.</title><p><bold>New Brunswick, Carleton Co.</bold>,Jackson Falls,Bell Forest, <named-content xmlns:xlink="http://www.w3.org/1999/xlink" content-type="dwc:verbatimCoordinates" xlink:type="simple">46.2200°N, 67.7231°W</named-content>, 23-28.IV.2009, 20-26.V.2009, 8-16.VI.2009, R. P. Webster &amp; M.-A. Giguère, mature hardwood forest, Lindgren funnel traps (4, AFC, RWC). <bold>Queens Co.</bold>, Cranberry Lake P.N.A, <named-content xmlns:xlink="http://www.w3.org/1999/xlink" content-type="dwc:verbatimCoordinates" xlink:type="simple">46.1125°N, 65.6075°W</named-content>, 24.IV-5.V.2009, 5-12.V.2009, 12-21.V.2009, 21-27.V.2009, R. Webster &amp; M.-A. Giguère, old red oak forest, Lindgren funnel traps (11, AFC, RWC); same locality data and forest type, 13-25.V.2011, 25.V-7.VI.2011, M. Roy &amp; V. Webster, Lindgren funnel traps (3, NBM). <bold>Sunbury Co.</bold>, Acadia Research Forest, <named-content xmlns:xlink="http://www.w3.org/1999/xlink" content-type="dwc:verbatimCoordinates" xlink:type="simple">45.9866°N, 66.3841°W</named-content>, 16-24.VI.2009, 24-30.VI.2009, 13-21.VII.2009, R. Webster &amp; M.-A. Giguère, mature (110- year-old) red spruce forest with scattered red maple and balsam fir, Lindgren funnel traps (4, AFC). <bold>York Co.</bold>,Charters Settlement, <named-content xmlns:xlink="http://www.w3.org/1999/xlink" content-type="dwc:verbatimCoordinates" xlink:type="simple">45.8340°N, 66.7450°W</named-content>, 2.IV.2005, R. P. Webster, mixed forest, in moss and lichens on tree trunk (1, RWC); same locality and collector but <named-content xmlns:xlink="http://www.w3.org/1999/xlink" content-type="dwc:verbatimCoordinates" xlink:type="simple">45.8267°N, 66.7343°W</named-content>, 16.IV.2005, <italic><tp:taxon-name>Carex</tp:taxon-name></italic> marsh, in litter and sphagnum at base of tree (1, RWC); Nashwaaksis River at Rt. 105, <named-content xmlns:xlink="http://www.w3.org/1999/xlink" content-type="dwc:verbatimCoordinates" xlink:type="simple">45.9850°N, 66.6900°W</named-content>, 6.V.2006, R. P. Webster, river margin in flood debris on upper river margin (1, RWC).</p><fig id="F5" position="float" orientation="portrait"><label>Map 5.</label><caption><p>Collection localities in New Brunswick, Canada of <italic><tp:taxon-name>Tenebroides corticalis</tp:taxon-name></italic>.</p></caption><graphic xmlns:xlink="http://www.w3.org/1999/xlink" xlink:href="ZooKeys-179-141-g005.jpg" position="float" orientation="portrait" xlink:type="simple"/></fig></tp:treatment-sec><tp:treatment-sec sec-type="Collection and habitat data"><title>Collection and habitat data.</title><p><italic><tp:taxon-name>Tenebroides corticalis</tp:taxon-name></italic> was captured in Lindgren funnel traps deployed in both deciduous and coniferous forests in New Brunswick. These included a mature hardwood forest with sugar maple, American beech, and white ash (<italic><tp:taxon-name>Fraxinus americana</tp:taxon-name></italic> L.), an old red oak forest, a mixed forest, and a mature red spruce forest. Adults were also collected from moss and lichens on a tree trunk, in litter and sphagnum at the base of a tree in a <italic><tp:taxon-name>Carex</tp:taxon-name></italic> marsh, and in flood debris on the upper margin of a river. <xref ref-type="bibr" rid="B1">Barron (1971)</xref> reported this species from under bark of various hardwood species, spruce, and pine. Adults were collected during April, May, June, and July in New Brunswick.</p></tp:treatment-sec><tp:treatment-sec sec-type="Distribution"><title>Distribution in Canada and Alaska.</title><p>AK, YK, NT, BC, SK, MB, ON, QC, <bold>NB,</bold> NS (<xref ref-type="bibr" rid="B4">Bousquet 1991</xref>; <xref ref-type="bibr" rid="B12">Majka 2011</xref>). <xref ref-type="bibr" rid="B12">Majka (2011)</xref> newly recorded this species from the Maritime provinces on the basis of two records from Nova Scotia.<!--PageBreak--></p></tp:treatment-sec><ref-list><ref id="B1"><mixed-citation xmlns:xlink="http://www.w3.org/1999/xlink" xlink:type="simple"><person-group><name name-style="western"><surname>Barron</surname><given-names>JR</given-names></name></person-group> (<year>1971</year>)<article-title> A revision of the Trogossitidae of America north of Mexico.</article-title><source>Memoirs of the Entomological Society of Canada </source><volume>75</volume>: <fpage>1</fpage>-<lpage>143</lpage>. doi: <ext-link ext-link-type="uri" xlink:href="http://dx.doi.org/10.4039/entm10375fv" xlink:type="simple">10.4039/entm10375fv</ext-link></mixed-citation></ref><ref id="B4"><mixed-citation xmlns:xlink="http://www.w3.org/1999/xlink" xlink:type="simple"><person-group><name name-style="western"><surname>Bousquet</surname><given-names>Y</given-names></name></person-group> (<year>1991</year>)<article-title> Family Trogossitidae: bark-gnawing beetles.</article-title> In: <person-group><name name-style="western"><surname>Bousquet</surname><given-names>Y</given-names></name></person-group> (<role>Ed</role>). <issue-title>Checklist of beetles of Canada and Alaska.</issue-title><source>Publication 1861/E, Agriculture Canada, Research Branch, Ottawa, Ontario</source>: <fpage>206</fpage>-<lpage>208</lpage>.</mixed-citation></ref><ref id="B12"><mixed-citation xmlns:xlink="http://www.w3.org/1999/xlink" xlink:type="simple"><person-group><name name-style="western"><surname>Majka</surname><given-names>CG</given-names></name></person-group> (<year>2011</year>)<article-title> The Trogossitidae (Coleoptera) of Atlantic Canada.</article-title><source>Journal of the Acadian Entomological Society </source><volume>7</volume>: <fpage>25</fpage>-<lpage>31</lpage>.</mixed-citation></ref></ref-list></tp:taxon-treatment>
