# Supplementary material for: New Coleoptera records from New Brunswick, Canada: Trogossitidae, Cleridae, and Melyridae, with an addition to the fauna of Nova Scotia
Source: Zookeys. 2012 Apr 4;(179):141–56. doi: 10.3897/zookeys.179.2585 (PMC3337058; doi:10.3897/zookeys.179.2585)
Supplement: XML Treatment for Zenodosus sanguineus [file zookeys.179.2585-treatment6.xml]

<!DOCTYPE tp:taxon-treatment
  PUBLIC "-//TaxonX//DTD Taxonomic Treatment Publishing DTD v0 20100105//EN" "tax-treatment-NSO.dtd">
<tp:taxon-treatment xmlns:tp="http://www.plazi.org/taxpub"><tp:treatment-meta><mixed-citation publication-type="journal"><person-group><name><surname>Webster</surname><given-names>Reginald P.</given-names></name><name><surname>Sweeney</surname><given-names>Jon D.</given-names></name><name><surname>DeMerchant</surname><given-names>Ian</given-names></name></person-group><article-title>New Coleoptera records from New Brunswick, Canada: Trogossitidae, Cleridae, and Melyridae, with an addition to the fauna of Nova Scotia</article-title><source>Zookeys</source><day>4</day><month>4</month><year>2012</year><volume>2012</volume><issue>179</issue><fpage>141</fpage><lpage>156</lpage><pub-id pub-id-type="doi">10.3897/zookeys.179.2585</pub-id></mixed-citation></tp:treatment-meta><tp:nomenclature><tp:taxon-name>
                            <tp:taxon-name-part taxon-name-part-type="genus">Zenodosus</tp:taxon-name-part>
                            <tp:taxon-name-part taxon-name-part-type="species">sanguineus</tp:taxon-name-part>
                        <object-id xmlns:xlink="http://www.w3.org/1999/xlink" xlink:type="simple">http://species-id.net/wiki/Zenodosus_sanguineus</object-id>
								</tp:taxon-name><tp:taxon-authority>(Say, 1835)</tp:taxon-authority><xref ref-type="fig" rid="F6">Map 6</xref></tp:nomenclature><tp:treatment-sec sec-type="Material examined"><title>Material examined.</title><p><bold>Additional New Brunswick records. Carleton Co.</bold>,Jackson Falls,Bell Forest, <named-content xmlns:xlink="http://www.w3.org/1999/xlink" content-type="dwc:verbatimCoordinates" xlink:type="simple">46.2200°N, 67.7231°W</named-content>, 13.VIII.2006, R. P. Webster, hardwood forest, in decaying fleshy polypore fungi (1, RWC); same locality data, collector, and forest type, 6.V.2007, in partially dried polypore fungus on dead tree (1, RWC); same locality data, collector, and forest type, 4-12.VI.2008, Lindgren funnel trap (1, AFC); same locality and forest type but 23-28.IV.2009, R. P. Webster &amp; M.-A. Giguère, mature hardwood forest, Lindgren funnel traps (4, AFC); Meduxnekeag Valley Nature Preserve, <named-content xmlns:xlink="http://www.w3.org/1999/xlink" content-type="dwc:verbatimCoordinates" xlink:type="simple">46.1900°N, 67.6700°W</named-content>, 7.VI.2007, R. P. Webster, hardwood forest, under bark of standing dead beech (1, RWC). <bold>Charlotte Co.</bold>, 10 km NW of New River Beach, <named-content xmlns:xlink="http://www.w3.org/1999/xlink" content-type="dwc:verbatimCoordinates" xlink:type="simple">45.2110°N, 66.6170°W</named-content>, 15-29.VI.2010, R. Webster &amp; C. MacKay, old growth eastern white cedar forest, Lindgren funnel trap (1, RWC). <bold>Northumberland Co.</bold>, 12.0 km SSE of Upper Napan near Goodfellow Brook, <named-content xmlns:xlink="http://www.w3.org/1999/xlink" content-type="dwc:verbatimCoordinates" xlink:type="simple">46.8943°N, 65.3810°W</named-content>, 23.V.2007, R. P. Webster, recent clearcut, under bark of spruce log (1, RWC). <bold>Queens Co.</bold>, Grand Lake near Scotchtown, <named-content xmlns:xlink="http://www.w3.org/1999/xlink" content-type="dwc:verbatimCoordinates" xlink:type="simple">46.8762°N, 66.1816°W</named-content>, 30.IV.2006, R. P. Webster, oak forest, under bark of oak (1, RWC); same locality data, collector, and forest type, 19.IX.2006, in decayed log covered with gilled mushrooms and polypore fungi (1, RWC); Cran<!--PageBreak-->berry Lake P.N.A, <named-content xmlns:xlink="http://www.w3.org/1999/xlink" content-type="dwc:verbatimCoordinates" xlink:type="simple">46.1125°N, 65.6075°W</named-content>, 24.IV-5.V.2009, 12-21.V.2009, R. Webster &amp; M.-A. Giguère, old red oak forest, Lindgren funnel traps (5, AFC); Grand Lake Meadows P.N.A., <named-content xmlns:xlink="http://www.w3.org/1999/xlink" content-type="dwc:verbatimCoordinates" xlink:type="simple">45.8227°N, 66.1209°W</named-content>, 4-19.V.2010, 19-31.V.2010, R. Webster, C. MacKay, M. Laity, &amp; R. Johns, old silver maple forest with green ash and seasonally flooded marsh, Lindgren funnel traps (2, AFC). <bold>Restigouche, Co.</bold>, Dionne Brook<!--PageBreak--> P.N.A., <named-content xmlns:xlink="http://www.w3.org/1999/xlink" content-type="dwc:verbatimCoordinates" xlink:type="simple">47.9030°N, 68.3503°W</named-content>, 31.V-15.VI.2011, M. Roy &amp; V. Webster, old-growth northern hardwood forest, Lindgren funnel traps (3, AFC, NBM); same locality and collectors but 30.V-15.VI.2011, old-growth white spruce and balsam fir forest, Lindgren funnel traps (4, AFC, NBM). <bold>Sunbury Co.</bold>, Acadia Research Forest, <named-content xmlns:xlink="http://www.w3.org/1999/xlink" content-type="dwc:verbatimCoordinates" xlink:type="simple">45.9866°N, 66.3841°W</named-content>, 13-19.V.2009, R. Webster &amp; M.-A. Giguère, mature (110-year-old) red spruce forest with scattered red maple and balsam fir, Lindgren funnel traps (3, AFC). <bold>York Co.</bold>, Charters Settlement, <named-content xmlns:xlink="http://www.w3.org/1999/xlink" content-type="dwc:verbatimCoordinates" xlink:type="simple">45.8340°N, 66.7450°W</named-content>, 20.V.2007, R. P. Webster, mature mixed forest, in polypore fungi on <italic><tp:taxon-name>Populus</tp:taxon-name></italic> log (1, RWC); Canterbury near Browns Mtn. Fen, <named-content xmlns:xlink="http://www.w3.org/1999/xlink" content-type="dwc:verbatimCoordinates" xlink:type="simple">45.8876°N, 67.6560°W</named-content>, 3.VIII.2006, R. P. Webster, hardwood forest, on slightly dried <italic><tp:taxon-name>Pleurotus</tp:taxon-name></italic> sp. on sugar maple (1, RWC); 15 km W of Tracy off Rt. 645, <named-content xmlns:xlink="http://www.w3.org/1999/xlink" content-type="dwc:verbatimCoordinates" xlink:type="simple">45.6848°N, 66.8821°W</named-content>, 25.IV-4.V.2009, 25.V-1.VI.2009, 1-8.VI.2009, 15-21.VI.2009, R. Webster &amp; M.-A. Giguère, old red pine forest, Lindgren funnel traps (4, AFC); Charters Settlement, <named-content xmlns:xlink="http://www.w3.org/1999/xlink" content-type="dwc:verbatimCoordinates" xlink:type="simple">45.8395°N, 66.7391°W</named-content>, 1-5.VI.2011, R. P. Webster, mixed forest, flight intercept trap (1, NBM).</p><fig id="F6" position="float" orientation="portrait"><label>Map 6.</label><caption><p>Collection localities in New Brunswick, Canada of <italic><tp:taxon-name>Zenodosus sanguineus</tp:taxon-name></italic>.</p></caption><graphic xmlns:xlink="http://www.w3.org/1999/xlink" xlink:href="ZooKeys-179-141-g006.jpg" position="float" orientation="portrait" xlink:type="simple"/></fig></tp:treatment-sec><tp:treatment-sec sec-type="Collection and habitat data"><title>Collection and habitat data.</title><p>In New Brunswick, this species was captured in Lindgren funnel traps deployed in various deciduous and coniferous forest types. These included a mature hardwood forest, an old red oak forest, an old silver maple (<italic><tp:taxon-name>Acer saccharinum</tp:taxon-name></italic> L.) forest, an old-growth northern hardwood forest, a mature mixed forest, an old red pine forest, a mature red spruce forest, an old-growth eastern white cedar forest, and an old-growth white spruce (<italic><tp:taxon-name>Picea glauca</tp:taxon-name></italic> (Moench) Voss) and balsam fir (<italic><tp:taxon-name>Abies balsamea</tp:taxon-name></italic> (L.) Mill.) forest. Adults with micro-habitat data were collected from decaying fleshy polypore fungi and a partially dried polypore fungus on dead, standing trees, in a decayed log covered with gilled mushrooms and polypore fungi, on a slightly dried <italic><tp:taxon-name>Pleurotus</tp:taxon-name></italic> sp. on a sugar maple, in a polypore fungi on a <italic><tp:taxon-name>Populu</tp:taxon-name></italic>s log, under bark of a dead, standing American beech tree, and under bark of a spruce and a red oak log. Adults were collected during April, May, June, August, and September.</p></tp:treatment-sec><tp:treatment-sec sec-type="Distribution"><title>Distribution in Canada and Alaska.</title><p>ON, QC, NB, NS, PE (<xref ref-type="bibr" rid="B14">McNamara 1991</xref>; <xref ref-type="bibr" rid="B11">Majka 2006</xref>). <xref ref-type="bibr" rid="B11">Majka (2006)</xref> reported this species for the first time from New Brunswick on the basis of one specimen from Fredericton (York Co.) collected in 1987. This species is common and widespread in the province based on these collections.</p></tp:treatment-sec><ref-list><ref id="B14"><mixed-citation xmlns:xlink="http://www.w3.org/1999/xlink" xlink:type="simple"><person-group><name name-style="western"><surname>McNamara</surname><given-names>J</given-names></name></person-group> (<year>1991</year>)<article-title> Family Cleridae: checkered beetles.</article-title> In: <person-group><name name-style="western"><surname>Bousquet</surname><given-names>Y</given-names></name></person-group> (<role>Ed</role>). <issue-title>Checklist of beetles of Canada and Alaska.</issue-title><source>Publication 1861/E, Agriculture Canada, Research Branch, Ottawa, Ontario</source>: <fpage>208</fpage>-<lpage>211</lpage>.</mixed-citation></ref><ref id="B11"><mixed-citation xmlns:xlink="http://www.w3.org/1999/xlink" xlink:type="simple"><person-group><name name-style="western"><surname>Majka</surname><given-names>CG</given-names></name></person-group> (<year>2006</year>)<article-title> The checkered beetles (Coleoptera: Cleridae) of the Maritime provinces of Canada.</article-title><source>Zootaxa </source><volume>1385</volume>: <fpage>31</fpage>-<lpage>46</lpage>.</mixed-citation></ref></ref-list></tp:taxon-treatment>
