# Supplementary material for: New Coleoptera records from New Brunswick, Canada: Trogossitidae, Cleridae, and Melyridae, with an addition to the fauna of Nova Scotia
Source: Zookeys. 2012 Apr 4;(179):141–56. doi: 10.3897/zookeys.179.2585 (PMC3337058; doi:10.3897/zookeys.179.2585)
Supplement: XML Treatment for Attalus morulus [file zookeys.179.2585-treatment9.xml]

<!DOCTYPE tp:taxon-treatment
  PUBLIC "-//TaxonX//DTD Taxonomic Treatment Publishing DTD v0 20100105//EN" "tax-treatment-NSO.dtd">
<tp:taxon-treatment xmlns:tp="http://www.plazi.org/taxpub"><tp:treatment-meta><mixed-citation publication-type="journal"><person-group><name><surname>Webster</surname><given-names>Reginald P.</given-names></name><name><surname>Sweeney</surname><given-names>Jon D.</given-names></name><name><surname>DeMerchant</surname><given-names>Ian</given-names></name></person-group><article-title>New Coleoptera records from New Brunswick, Canada: Trogossitidae, Cleridae, and Melyridae, with an addition to the fauna of Nova Scotia</article-title><source>Zookeys</source><day>4</day><month>4</month><year>2012</year><volume>2012</volume><issue>179</issue><fpage>141</fpage><lpage>156</lpage><pub-id pub-id-type="doi">10.3897/zookeys.179.2585</pub-id></mixed-citation></tp:treatment-meta><tp:nomenclature><tp:taxon-name>
                            <tp:taxon-name-part taxon-name-part-type="genus">Attalus</tp:taxon-name-part>
                            <tp:taxon-name-part taxon-name-part-type="species">morulus</tp:taxon-name-part>
                        <object-id xmlns:xlink="http://www.w3.org/1999/xlink" xlink:type="simple">http://species-id.net/wiki/Attalus_morulus</object-id>
								</tp:taxon-name><tp:taxon-authority>(LeConte, 1852)**</tp:taxon-authority><xref ref-type="fig" rid="F9">Map 9</xref></tp:nomenclature><tp:treatment-sec sec-type="Material examined"><title>Material examined.</title><p><bold>New Brunswick, Northumberland Co.</bold>, Blueberry Rd., off Hwy 8, <named-content xmlns:xlink="http://www.w3.org/1999/xlink" content-type="dwc:verbatimCoordinates" xlink:type="simple">47.3210°N, 65.4229°W</named-content>, 24.VII.2005, R. P. Webster, jack pine forest, on foliage of jack pine (1, RWC). <bold>York Co.</bold>, 15 km W of Tracy off Rt. 645, <named-content xmlns:xlink="http://www.w3.org/1999/xlink" content-type="dwc:verbatimCoordinates" xlink:type="simple">45.6848°N, 66.8821°W</named-content>, 29.VII–4.VIII.2009, R. Webster &amp; M.-A. Giguère, old red pine forest, Lindgren funnel trap (1, RWC); same locality data and forest type, 13–27.VII.2010, R. Webster &amp; C. MacKay, Lindgren funnel traps (2, AFC, RWC).</p><fig id="F9" position="float" orientation="portrait"><label>Map 9.</label><caption><p>Collection localities in New Brunswick, Canada of <italic><tp:taxon-name>Attalus morulus</tp:taxon-name></italic>.</p></caption><graphic xmlns:xlink="http://www.w3.org/1999/xlink" xlink:href="ZooKeys-179-141-g009.jpg" position="float" orientation="portrait" xlink:type="simple"/></fig></tp:treatment-sec><tp:treatment-sec sec-type="Collection and habitat data"><title>Collection and habitat data.</title><p><italic><tp:taxon-name>Attalus morulus</tp:taxon-name></italic> were captured in Lindgren funnel traps deployed in an old-growth red pine forest. One individual was collected from foliage of jack pine (<italic><tp:taxon-name>Pinus banksiana</tp:taxon-name></italic> Lamb.) in a jack pine forest. Adults were captured during July and August.</p></tp:treatment-sec><tp:treatment-sec sec-type="Distribution"><title>Distribution in Canada and Alaska.</title><p>BC, QC, <bold>NB</bold> (<xref ref-type="bibr" rid="B5">Bright 1991</xref>). <italic><tp:taxon-name>Attalus morulus</tp:taxon-name></italic> was previously reported from Connecticut and New York, in northeastern USA (<xref ref-type="bibr" rid="B6">Downie and Arnett 1996</xref>).</p></tp:treatment-sec><ref-list><ref id="B5"><mixed-citation xmlns:xlink="http://www.w3.org/1999/xlink" xlink:type="simple"><person-group><name name-style="western"><surname>Bright</surname><given-names>DE</given-names></name></person-group> (<year>1991</year>)<article-title> Family Melyridae: soft-winged flower beetles.</article-title> In: <person-group><name name-style="western"><surname>Bousquet</surname><given-names>Y</given-names></name></person-group> (<role>Ed</role>). <issue-title>Checklist of beetles of Canada and Alaska.</issue-title><source>Publication 1861/E, Agriculture Canada, Research Branch, Ottawa, Ontario</source>: <fpage>211</fpage>-<lpage>213</lpage>.</mixed-citation></ref><ref id="B6"><mixed-citation xmlns:xlink="http://www.w3.org/1999/xlink" xlink:type="simple"><person-group><name name-style="western"><surname>Downie</surname><given-names>NM</given-names></name><name name-style="western"><surname>Arnett</surname><given-names>RH Jr</given-names></name></person-group> (<year>1996</year>)<source> The beetles of northeastern North America, Volumes 1 and 2, Sandhill Crane Press, Gainesville, Florida, 1721 pp.</source></mixed-citation></ref></ref-list></tp:taxon-treatment>
