# Supplementary material for: New Coleoptera records from New Brunswick, Canada: Trogossitidae, Cleridae, and Melyridae, with an addition to the fauna of Nova Scotia
Source: Zookeys. 2012 Apr 4;(179):141–56. doi: 10.3897/zookeys.179.2585 (PMC3337058; doi:10.3897/zookeys.179.2585)
Supplement: XML Treatment for Dolichosoma foveicolle [file zookeys.179.2585-treatment10.xml]

<!DOCTYPE tp:taxon-treatment
  PUBLIC "-//TaxonX//DTD Taxonomic Treatment Publishing DTD v0 20100105//EN" "tax-treatment-NSO.dtd">
<tp:taxon-treatment xmlns:tp="http://www.plazi.org/taxpub"><tp:treatment-meta><mixed-citation publication-type="journal"><person-group><name><surname>Webster</surname><given-names>Reginald P.</given-names></name><name><surname>Sweeney</surname><given-names>Jon D.</given-names></name><name><surname>DeMerchant</surname><given-names>Ian</given-names></name></person-group><article-title>New Coleoptera records from New Brunswick, Canada: Trogossitidae, Cleridae, and Melyridae, with an addition to the fauna of Nova Scotia</article-title><source>Zookeys</source><day>4</day><month>4</month><year>2012</year><volume>2012</volume><issue>179</issue><fpage>141</fpage><lpage>156</lpage><pub-id pub-id-type="doi">10.3897/zookeys.179.2585</pub-id></mixed-citation></tp:treatment-meta><tp:nomenclature><tp:taxon-name>
                            <tp:taxon-name-part taxon-name-part-type="genus">Dolichosoma</tp:taxon-name-part>
                            <tp:taxon-name-part taxon-name-part-type="species">foveicolle</tp:taxon-name-part>
                        <object-id xmlns:xlink="http://www.w3.org/1999/xlink" xlink:type="simple">http://species-id.net/wikiDolichosoma_foveicolle</object-id>
								</tp:taxon-name><tp:taxon-authority>(Kirby, 1837)**</tp:taxon-authority><xref ref-type="fig" rid="F10">Map 10</xref></tp:nomenclature><tp:treatment-sec sec-type="Material examined"><title>Material examined.</title><p><bold>New Brunswick, Albert Co.</bold>, Shepody N.W.A., Mary’s Point Section, <named-content xmlns:xlink="http://www.w3.org/1999/xlink" content-type="dwc:verbatimCoordinates" xlink:type="simple">45.7320°N, 64.6765°W</named-content>, 16.VI.2004, R. P. Webster, margin of salt marsh near for<!--PageBreak-->est, sweeping (1, RWC). <bold>Gloucester Co.</bold>, near Acadian Historical Village, <named-content xmlns:xlink="http://www.w3.org/1999/xlink" content-type="dwc:verbatimCoordinates" xlink:type="simple">47.7873°N, 65.0756°W</named-content>, 29.VI.2006, R. P. Webster, inland margin of salt marsh, sweeping vegetation (6, NBM, RWC). <bold>Sunbury Co.</bold>, Burton, near Sunpoke Lake, <named-content xmlns:xlink="http://www.w3.org/1999/xlink" content-type="dwc:verbatimCoordinates" xlink:type="simple">45.7662°N, 66.5526°W</named-content>, 20.VI.2007, R. P. Webster, seasonally flooded marsh, sweeping vegetation (1, RWC). <bold>York Co.</bold>, Mazerolle Settlement, <named-content xmlns:xlink="http://www.w3.org/1999/xlink" content-type="dwc:verbatimCoordinates" xlink:type="simple">45.8765°N, 66.8260°W</named-content>, 8.VI.2008, R. P. Webster, beaver meadow, sweeping vegetation along brook margin (2, RWC).</p><fig id="F10" position="float" orientation="portrait"><label>Map 10.</label><caption><p>Collection localities in New Brunswick, Canada of <italic><tp:taxon-name>Dolichosoma foveicolle</tp:taxon-name></italic></p></caption><graphic xmlns:xlink="http://www.w3.org/1999/xlink" xlink:href="ZooKeys-179-141-g010.jpg" position="float" orientation="portrait" xlink:type="simple"/></fig></tp:treatment-sec><tp:treatment-sec sec-type="Collection and habitat data"><title>Collection and habitat data.</title><p>Adults were found in June on the inner margin of salt marshes, seasonally flooded (freshwater) marshes, and in a beaver meadow, and were collected by sweeping the marsh vegetation.</p></tp:treatment-sec><tp:treatment-sec sec-type="Distribution"><title>Distribution in Canada and Alaska.</title><p>BC, AB, MB, ON, QC, <bold>NB</bold>, (<xref ref-type="bibr" rid="B5">Bright 1991</xref>).</p></tp:treatment-sec><ref-list><ref id="B5"><mixed-citation xmlns:xlink="http://www.w3.org/1999/xlink" xlink:type="simple"><person-group><name name-style="western"><surname>Bright</surname><given-names>DE</given-names></name></person-group> (<year>1991</year>)<article-title> Family Melyridae: soft-winged flower beetles.</article-title> In: <person-group><name name-style="western"><surname>Bousquet</surname><given-names>Y</given-names></name></person-group> (<role>Ed</role>). <issue-title>Checklist of beetles of Canada and Alaska.</issue-title><source>Publication 1861/E, Agriculture Canada, Research Branch, Ottawa, Ontario</source>: <fpage>211</fpage>-<lpage>213</lpage>.</mixed-citation></ref></ref-list></tp:taxon-treatment>
